# Supplementary material for: A multi-omics dataset of human transcriptome and proteome stable reference
Source: Sci Data. 2023 Jul 13;10:455. doi: 10.1038/s41597-023-02359-w (PMC10344951; doi:10.1038/s41597-023-02359-w)
Supplement: Supplementary file 1 — Supplementary Table 2 [file 41597_2023_2359_MOESM1_ESM.xlsx]

## Sheet: table1
Supplementary Table 2. Transcriptome data set information of 5 cell lines
Individual Name	Run accession	Sample Accession	Sample Name	Sample name in the article
MHCC97H- May.2021	SRR24832745	GSM7454068	MHCC97H cells generation1	MHCC97H g-1
	SRR24832744	GSM7454069	MHCC97H cells generation2	MHCC97H g-2
	SRR24832743	GSM7454070	MHCC97H cells generation3	MHCC97H g-3
	SRR24832742	GSM7454071	MHCC97H cells generation4	MHCC97H g-4
	SRR24832741	GSM7454072	MHCC97H cells generation5	MHCC97H g-5
	SRR24832740	GSM7454073	MHCC97H cells generation6	MHCC97H g-6
	SRR24832739	GSM7454074	MHCC97H cells generation7	MHCC97H g-7
	SRR24832738	GSM7454075	MHCC97H cells generation8	MHCC97H g-8
	SRR24832737	GSM7454076	MHCC97H cells generation9	MHCC97H g-9
HCCLM6	SRR24832736	GSM7454077	HCCLM6 cells generation1	HCCLM6 g-1
	SRR24832735	GSM7454078	HCCLM6 cells generation2	HCCLM6 g-2
	SRR24832734	GSM7454079	HCCLM6 cells generation3	HCCLM6 g-3
	SRR24832733	GSM7454080	HCCLM6 cells generation4	HCCLM6 g-4
	SRR24832732	GSM7454081	HCCLM6 cells generation5	HCCLM6 g-5
	SRR24832731	GSM7454082	HCCLM6 cells generation6	HCCLM6 g-6
	SRR24832730	GSM7454083	HCCLM6 cells generation7	HCCLM6 g-7
	SRR24832729	GSM7454084	HCCLM6 cells generation8	HCCLM6 g-8
HCCLM3	SRR24832728	GSM7454085	HCCLM3 cells generation1	HCCLM3 g-1
	SRR24832727	GSM7454086	HCCLM3 cells generation2	HCCLM3 g-2
	SRR24832726	GSM7454087	HCCLM3 cells generation3	HCCLM3 g-3
	SRR24832725	GSM7454088	HCCLM3 cells generation4	HCCLM3 g-4
	SRR24832724	GSM7454089	HCCLM3 cells generation5	HCCLM3 g-5
	SRR24832723	GSM7454090	HCCLM3 cells generation6	HCCLM3 g-6
	SRR24832722	GSM7454091	HCCLM3 cells generation7	HCCLM3 g-7
	SRR24832721	GSM7454092	HCCLM3 cells generation8	HCCLM3 g-8
A549	SRR24832720	GSM7454093	A549 cells generation1	A549 g-1
	SRR24832719	GSM7454094	A549 cells generation2	A549 g-2
	SRR24832694	GSM7454095	A549 cells generation3	A549 g-3
	SRR24832693	GSM7454096	A549 cells generation4	A549 g-4
	SRR24832692	GSM7454097	A549 cells generation5	A549 g-5
	SRR24832691	GSM7454098	A549 cells generation6	A549 g-6
	SRR24832690	GSM7454099	A549 cells generation7	A549 g-7
	SRR24832689	GSM7454100	A549 cells generation8	A549 g-8
	SRR24832688	GSM7454101	A549 cells generation9	A549 g-9
	SRR24832687	GSM7454102	A549 cells generation10	A549 g-10
	SRR24832686	GSM7454103	A549 cells generation11	A549 g-11
Hela	SRR24832685	GSM7454104	Hela cells generation1	Hela g-1
	SRR24832684	GSM7454105	Hela cells generation2	Hela g-2
	SRR24832683	GSM7454106	Hela cells generation3	Hela g-3
	SRR24832682	GSM7454107	Hela cells generation4	Hela g-4
	SRR24832681	GSM7454108	Hela cells generation5	Hela g-5
	SRR24832680	GSM7454109	Hela cells generation6	Hela g-6
	SRR24832679	GSM7454110	Hela cells generation7	Hela g-7
	SRR24832678	GSM7454111	Hela cells generation8	Hela g-8
	SRR24832677	GSM7454112	Hela cells generation9	Hela g-9
	SRR24832676	GSM7454113	Hela cells generation10	Hela g-10
	SRR24832675	GSM7454114	Hela cells generation11	Hela g-11
	SRR24832674	GSM7454115	Hela cells generation12	Hela g-12
