# Supplementary material for: A multi-omics dataset of human transcriptome and proteome stable reference
Source: Sci Data. 2023 Jul 13;10:455. doi: 10.1038/s41597-023-02359-w (PMC10344951; doi:10.1038/s41597-023-02359-w)
Supplement: Supplementary file 2 — Supplementary Table 3 [file 41597_2023_2359_MOESM2_ESM.xlsx]

## Sheet: table2
Supplementary Table 3. Transcriptome data set information of MHCC97H cell line (non-degradation)
Individual Name	Run accession	Sample Accession	Sample Name	Sample name in the article
MHCC97H-Dec.2021	SRR24832701	GSM7454160	97H generation1	MHCC97H-Dec.2021 g-1
	SRR24832700	GSM7454161	97H generation2	MHCC97H-Dec.2021 g-2
	SRR24832699	GSM7454162	97H generation3	MHCC97H-Dec.2021 g-3
	SRR24832698	GSM7454163	97H generation4	MHCC97H-Dec.2021 g-4
	SRR24832697	GSM7454164	97H generation5	MHCC97H-Dec.2021 g-5
	SRR24832696	GSM7454165	97H generation6	MHCC97H-Dec.2021 g-6
	SRR24832695	GSM7454166	97H generation7	MHCC97H-Dec.2021 g-7
	SRR24832646	GSM7454167	97H generation8	MHCC97H-Dec.2021 g-8
	SRR24832645	GSM7454168	97H generation9	MHCC97H-Dec.2021 g-9
MHCC97H-experimenter-2	SRR24832657	GSM7454132	97H 1 experimenter2	MHCC97H-experimenter-2 g-1
	SRR24832656	GSM7454133	97H 2 experimenter2	MHCC97H-experimenter-2 g-2
	SRR24832655	GSM7454134	97H 3 experimenter2	MHCC97H-experimenter-2 g-3
	SRR24832654	GSM7454135	97H 4 experimenter2	MHCC97H-experimenter-2 g-4
	SRR24832653	GSM7454136	97H 5 experimenter2	MHCC97H-experimenter-2 g-5
	SRR24832652	GSM7454137	97H 6 experimenter2	MHCC97H-experimenter-2 g-6
	SRR24832651	GSM7454138	97H 7 experimenter2	MHCC97H-experimenter-2 g-7
	SRR24832650	GSM7454139	97H 8 experimenter2	MHCC97H-experimenter-2 g-8
	SRR24832649	GSM7454140	97H 9 experimenter2	MHCC97H-experimenter-2 g-9
	SRR24832648	GSM7454141	97H 10 experimenter2	MHCC97H-experimenter-2 g-10
MHCC97H-Chi-biotech	SRR24832665	GSM7454124	97H 1 wuhan	MHCC97H-Chi-biotech g-1
	SRR24832664	GSM7454125	97H 3 wuhan	MHCC97H-Chi-biotech g-3
	SRR24832663	GSM7454126	97H 4 wuhan	MHCC97H-Chi-biotech g-4
	SRR24832662	GSM7454127	97H 9 wuhan	MHCC97H-Chi-biotech g-9
MHCC97H-SAGENE	SRR24832661	GSM7454128	97H 1 saizhe	MHCC97H-SAGENE g-1
	SRR24832660	GSM7454129	97H 2 saizhe	MHCC97H-SAGENE g-3
	SRR24832659	GSM7454130	97H 3 saizhe	MHCC97H-SAGENE g-4
	SRR24832658	GSM7454131	97H 4 saizhe	MHCC97H-SAGENE g-9
MHCC97H-Ribominus	SRR24832644	GSM7454169	Ribominus-97H generation1	MHCC97H-Ribominus g-1
	SRR24832643	GSM7454170	Ribominus-97H generation2	MHCC97H-Ribominus g-2
	SRR24832642	GSM7454171	Ribominus-97H generation3	MHCC97H-Ribominus g-3
	SRR24832641	GSM7454172	Ribominus-97H generation4	MHCC97H-Ribominus g-4
	SRR24832640	GSM7454173	Ribominus-97H generation5	MHCC97H-Ribominus g-5
	SRR24832639	GSM7454174	Ribominus-97H generation6	MHCC97H-Ribominus g-6
	SRR24832638	GSM7454175	Ribominus-97H generation7	MHCC97H-Ribominus g-7
	SRR24832637	GSM7454176	Ribominus-97H generation8	MHCC97H-Ribominus g-8
	SRR24832636	GSM7454177	Ribominus-97H generation9	MHCC97H-Ribominus g-9
