# Supplementary material for: A multi-omics dataset of human transcriptome and proteome stable reference
Source: Sci Data. 2023 Jul 13;10:455. doi: 10.1038/s41597-023-02359-w (PMC10344951; doi:10.1038/s41597-023-02359-w)
Supplement: Supplementary file 3 — Supplementary Table 4 [file 41597_2023_2359_MOESM3_ESM.xlsx]

## Sheet: table 3
Supplementary Table 4. Transcriptome data set information of MHCC97H cell line (degradation)
Individual Name	Run accession	Sample Accession	Sample Name	Sample name in the article
MHCC97H-PolyA+mRNA	SRR24832647	GSM7454142	97H-generation2-polyA+mRNA	Deg-MHCC97H-PolyA+mRNA g-2
	SRR24832718	GSM7454143	97H-generation4-polyA+mRNA	Deg-MHCC97H-PolyA+mRNA g-4
	SRR24832717	GSM7454144	97H-generation6-polyA+mRNA	Deg-MHCC97H-PolyA+mRNA g-6
	SRR24832716	GSM7454145	97H-generation7-polyA+mRNA	Deg-MHCC97H-PolyA+mRNA g-7
	SRR24832715	GSM7454146	97H-generation8-polyA+mRNA	Deg-MHCC97H-PolyA+mRNA g-8
	SRR24832714	GSM7454147	97H-generation9-polyA+mRNA	Deg-MHCC97H-PolyA+mRNA g-9
MHCC97H-Ribominus	SRR24832713	GSM7454148	97H-generation2-Ribominus	Deg-MHCC97H-Ribominus g-2
	SRR24832712	GSM7454149	97H-generation4-Ribominus	Deg-MHCC97H-Ribominus g-4
	SRR24832711	GSM7454150	97H-generation6-Ribominus	Deg-MHCC97H-Ribominus g-6
	SRR24832710	GSM7454151	97H-generation7-Ribominus	Deg-MHCC97H-Ribominus g-7
	SRR24832709	GSM7454152	97H-generation8-Ribominus	Deg-MHCC97H-Ribominus g-8
	SRR24832708	GSM7454153	97H-generation9-Ribominus	Deg-MHCC97H-Ribominus g-9
MHCC97H-RNaseA	SRR24832707	GSM7454154	97H-NC	MHCC97H-RNaseA -NC
	SRR24832706	GSM7454155	97H-30s-RNaseA	MHCC97H-RNaseA -30s
	SRR24832705	GSM7454156	97H-1min-RNaseA	MHCC97H-RNaseA -1min
	SRR24832704	GSM7454157	97H-2min-RNaseA	MHCC97H-RNaseA -2min
	SRR24832703	GSM7454158	97H-5min-RNaseA	MHCC97H-RNaseA -5min
	SRR24832702	GSM7454159	97H-1h-RNaseA	MHCC97H-RNaseA -1h
