# Supplementary material for: A multi-omics dataset of human transcriptome and proteome stable reference
Source: Sci Data. 2023 Jul 13;10:455. doi: 10.1038/s41597-023-02359-w (PMC10344951; doi:10.1038/s41597-023-02359-w)
Supplement: Supplementary file 4 — Supplementary Table 5 [file 41597_2023_2359_MOESM4_ESM.xlsx]

## Sheet: table 4
Supplementary Table 5. Translatome data set information of MHCC97H cell line
Individual Name	Run accession	Sample Accession	Sample Name	Sample name in the article
MHCC97H-RNC	SRR24832673	GSM7454116	MHCC97H generation2	MHCC97H-RNC g-2
	SRR24832672	GSM7454117	MHCC97H generation3	MHCC97H-RNC g-3
	SRR24832671	GSM7454118	MHCC97H generation4	MHCC97H-RNC g-4
	SRR24832670	GSM7454119	MHCC97H generation5	MHCC97H-RNC g-5
	SRR24832669	GSM7454120	MHCC97H generation6	MHCC97H-RNC g-6
	SRR24832668	GSM7454121	MHCC97H generation7	MHCC97H-RNC g-7
	SRR24832667	GSM7454122	MHCC97H generation8	MHCC97H-RNC g-8
	SRR24832666	GSM7454123	MHCC97H generation9	MHCC97H-RNC g-9
