# Supplementary material for: A multi-omics dataset of human transcriptome and proteome stable reference
Source: Sci Data. 2023 Jul 13;10:455. doi: 10.1038/s41597-023-02359-w (PMC10344951; doi:10.1038/s41597-023-02359-w)
Supplement: Supplementary file 5 — Supplementary Table 6 [file 41597_2023_2359_MOESM5_ESM.xlsx]

## Sheet: table 5
Supplementary Table 6. Proteomic data set information of MHCC97H
ProteomeXchange ID	Subproject ID	Individual Name	File name	Sample name in the article
PXD041292	IPX0006212001	MHCC97H-DDA	g-1DDA.raw	MHCC97H-DDA g-1
			g-3DDA.raw	MHCC97H-DDA g-3
			g-4DDA.raw	MHCC97H-DDA g-4
			g-5DDA.raw	MHCC97H-DDA g-5
			g-6DDA.raw	MHCC97H-DDA g-6
			g-7DDA.raw	MHCC97H-DDA g-7
			g-8DDA.raw	MHCC97H-DDA g-8
			g-9DDA.raw	MHCC97H-DDA g-9
		MHCC97H-DIA	g-1DIA.raw	MHCC97H-DIA g-1
			g-3DIA.raw	MHCC97H-DIA g-3
			g-4DIA.raw	MHCC97H-DIA g-4
			g-5DIA.raw	MHCC97H-DIA g-5
			g-6DIA.raw	MHCC97H-DIA g-6
			g-7DIA.raw	MHCC97H-DIA g-7
			g-8DIA.raw	MHCC97H-DIA g-8
			g-9DIA.raw	MHCC97H-DIA g-9
	IPX0006212003	technical triplicate of DDA	JNU-DDA1.raw	DDA1
			JNU-DDA2.raw	DDA2
			JNU-DDA3.raw	DDA3
		technical triplicate of DIA	JNU_DIA_1.raw	DIA1
			JNU_DIA_2.raw	DIA2
			JNU_DIA_3.raw	DIA3
	IPX0006212002	SCUT	SCUT-DDA.raw	SCUT-DDA
			SCUT-DIA.raw	SCUT-DIA
		DICP	DICP-DDA.raw	DICP-DDA
			DICP-DIA.raw	DICP-DIA
		BNU	BNU-DDA.raw	BNU-DDA
		JNU	JNU-DDA.raw	JNU-DDA
			JNU-DIA.raw	JNU-DIA
