# Supplementary material for: A multi-omics dataset of human transcriptome and proteome stable reference
Source: Sci Data. 2023 Jul 13;10:455. doi: 10.1038/s41597-023-02359-w (PMC10344951; doi:10.1038/s41597-023-02359-w)
Supplement: Supplementary file 6 — Supplementary Table 7 [file 41597_2023_2359_MOESM6_ESM.xlsx]

## Sheet: table 7
Supplementary Table 7. Quality control of the sequencing data
Type	Cell line	Sample	Reads	mapping ratio%	GC %	Q30%	rRNA%
RNA-Seq	MHCC97H	g-1	42050104	78.6301	50	88.18	1.26
		g-2	48009291	70.8327	51	88.53	0.67
		g-3	45082691	68.9773	51	89.23	0.67
		g-4	47067086	80.8445	51	88.13	2.43
		g-5	43325933	78.1389	51	88.62	2
		g-6	44213387	79.1907	51	89.02	2.56
		g-7	49744186	80.7364	51	88.56	2.01
		g-8	44588420	74.0334	50	89.13	1.85
		g-9	40661384	79.4436	51	88.9	2.07
		Average	4.49714e+07	76.7586	50.7778	88.7	1.72444
	HCCLM3	g-1	22452336	82.6787	56	94.7	8.64
		g-2	22640103	78.0311	55	94.53	11.6
		g-3	29579372	80.3691	56	94.44	8.17
		g-4	23254924	83.3094	52	94.81	1.88
		g-5	20630337	80.006	55	95.07	7.06
		g-6	25180963	80.0078	55	94.66	6.54
		g-7	19948077	80.27	55	94.77	6.71
		g-8	13929561	82.4065	55	95.55	21.35
		Average	2.2202e+07	80.8848	54.875	94.8162	8.99375
	HCCLM6	g-1	20700126	86.9323	55	94.56	25.29
		g-2	17062837	77.9704	55	95.59	26.95
		g-3	18371716	86.0391	56	95.54	33.65
		g-4	17470697	82.0142	53	95.77	17.51
		g-5	17436057	79.763	53	95.76	17.95
		g-6	15483406	81.6917	52	95.51	5.5
		g-7	17425879	84.0272	52	95.57	6.41
		g-8	14459889	77.9681	55	95.63	16.9
		Average	1.73013e+07	82.0507	53.875	95.4912	18.77
	Hela	g-1	19375938	81.5022	50	87.7	6.89
		g-2	41795149	82.2822	50	90.64	7.03
		g-3	19817541	82.2	49	88.13	3.31
		g-4	34359124	82.1676	50	86.87	3.99
		g-5	12396219	81.8273	50	84.97	4.56
		g-6	17183738	81.5498	50	90.45	5.34
		g-7	17056778	82.6409	50	85.35	3.99
		g-8	20734377	80.8008	50	89.54	3.45
		g-9	15792131	83.4366	50	81.6	5.19
		g-10	14744576	82.3505	50	87.41	3.99
		g-11	17604495	83.7924	49	88.14	4.58
		g-12	43790435	77.6361	49	82.46	4.05
		Average	2.28875e+07	81.8489	49.75	86.9383	4.6975
	A549	g-1	15406504	79.1417	49	91.21	3.52
		g-2	14871959	81.7736	49	88.48	2.98
		g-3	19157100	82.3085	50	85.61	2.66
		g-4	15340056	81.8998	49	87.55	2.73
		g-5	18131540	81.9093	49	89.96	3.24
		g-6	10146087	77.9674	49	80.83	3.61
		g-7	11822422	78.9649	49	83.92	4.33
		g-8	12922652	78.313	49	82.88	3.97
		g-9	14187863	78.4486	49	86.11	3.37
		g-10	18343988	80.9025	49	89.68	3.98
		g-11	15785336	82.7255	50	83.68	3.12
		Average	1.51014e+07	80.3959	49.1818	86.3555	3.41
	MHCC97H-SAGENE Co. Ltd	g-1	12922652	84.1093	51	92.15	1.17
		g-3	24401139	86.749	53	93.11	4.12
		g-4	28618943	85.5842	53	95.9	3.4
		g-9	23961476	85.0515	52	94.81	2.14
		Average	2.24761e+07	85.3735	52.25	93.9925	2.7075
	MHCC97H-Chi-biotech Co. Ltd	g-1	17798917	79.6017	51	91.73	4.24
		g-3	16996034	78.9594	50	89.95	2.64
		g-4	15919486	78.6862	52	91.17	16.97
		g-9	18151614	78.6874	51	91.49	5.37
		Average	1.72165e+07	78.9837	51	91.085	7.305
	MHCC97H-Dec. 2021	g-1	22803892	80.0519	50	94.31	0.16
		g-2	20045340	73.5784	51	94.92	0.13
		g-3	17677312	72.2335	51	95.61	0.14
		g-4	22868070	82.1049	51	95.02	0.36
		g-5	20301562	80.5071	51	95.22	0.4
		g-6	23712158	80.7367	51	95.3	0.35
		g-7	27098829	82.0422	51	94.86	0.15
		g-8	24297942	76.2367	50	95.27	0.2
		g-9	29961926	80.1972	51	94.73	2.33
		Average	2.31963e+07	78.6321	50.7778	95.0267	0.468889
	MHCC97H-experimenter-2	g-1	18614840	61.6597	51	81.86	0.36
		g-2	33897050	65.708	51	83.92	0.39
		g-3	27954490	64.2812	51	83.97	0.31
		g-4	26068660	61.3657	51	83.46	0.34
		g-5	29944874	64.7725	51	84.24	0.38
		g-6	28310009	60.8169	51	84.34	0.2
		g-7	24472667	65.1701	51	82.42	0.32
		g-8	31564906	61.8121	51	84.37	0.3
		g-9	28141561	65.8006	51	83.41	0.34
		g-10	30017361	63.3584	51	83.59	0.25
		Average	2.78986e+07	63.4745	51	83.558	0.319
	MHCC97H-Ribominus	g-1	22257405	48.9839	50	94.55	1.04
		g-2	16828685	49.5672	50	94.65	0.94
		g-3	18333770	49.6672	51	94.12	1.18
		g-4	20087087	50.3277	50	94.14	0.87
		g-5	14390179	50.7899	51	94.31	0.81
		g-6	21278562	51.0347	53	94.64	1.46
		g-7	20652039	49.3231	51	94.33	1.01
		g-8	16899331	51.1514	52	94.88	0.98
		g-9	11637544	52.9806	54	94.18	10.03
		Average	1.80405e+07	50.4251	51.3333	94.4222	2.03556
RNC-Seq	MHCC97H	g-2	20808104	80.3592	53	84.03	4.2
		g-3	20950230	78.8056	53	85.21	0.75
		g-4	20520815	79.9477	53	83.28	2.04
		g-5	20031104	76.681	52	84.12	0.43
		g-6	21431898	75.66	52	85.01	0.39
		g-7	17814004	75.4443	53	84.23	0.44
		g-8	25813391	74.0475	53	84.15	0.29
		g-9	24462397	77.233	53	83.88	0.27
		Average	2.1479e+07	77.2723	52.75	84.2387	1.10125
RNA-Seq of degraded samples	MHCC97H-Ribominus_Deg	g-2	15456998	56.18	55	94	1.17
		g-4	20681705	54.5342	54	93.68	1.74
		g-6	13951465	53.6363	53	93.74	1.345
		g-7	20921601	52.1888	52	93.76	1.53
		g-8	16393850	51.0488	52	94.11	1.15
		g-9	17962464	52.7539	53	93.94	1.53
		Average	1.75613e+07	53.3903	53.1667	93.8717	1.41083
	MHCC97H-PolyA+ mRNA_Deg	g-2	15137022	77.1797	52	88.5	1.86
		g-4	10778271	77.0391	51	88.1	0.84
		g-6	9835709	78.4356	51	86.56	0.65
		g-7	15157228	79.0793	51	87.76	0.69
		g-8	10493760	76.8149	51	87.37	0.78
		g-9	10635207	76.2628	51	85.99	0.82
		Average	1.20062e+07	77.4686	51.1667	87.38	0.94
	MHCC97H-RNaseA-Ribominus_Deg	NC	24198150	54.3544	55	84.46	8.96
		30s	27395623	39.6072	69	83.86	11
		1min	16787772	35.0915	67	77.63	9.629
		2min	24095943	35.2385	69	75.43	11.12
		5min	31702917	35.2804	70	72.97	13.2
		1h	29052190	54.6019	65	84.36	25.95
		Average	2.55388e+07	42.3623	65.8333	79.785	13.3098
Average			2.24256e+07	72.4304	52.3205	89.4407	4.57466
