# Supplementary material for: A multi-omics dataset of human transcriptome and proteome stable reference
Source: Sci Data. 2023 Jul 13;10:455. doi: 10.1038/s41597-023-02359-w (PMC10344951; doi:10.1038/s41597-023-02359-w)
Supplement: Supplementary file 7 — Supplementary Table 1 [file 41597_2023_2359_MOESM7_ESM.xlsx]

## Sheet: Sheet1
Supplementary Table 1. The probe sequences used in the rRNA depletion method.
ID	sequence(5'→3')
28S_164	GGTGTACCGCCCCAGTCAAACTCCCCACCTGGCACTGTCCCCGGAGCGGG
28S_165	CCCGCCCGCACGCGCGGGACGGACGCTTGGCGCCAGAAGCGAGAGCCCCT
28S_166	CTCGCCCCCCCGCCTCACCGGGTCAGTGAAAAAACGATGAGAGTAGTGGT
28S_167	ACCGGCGGCCCGCGAGGCCGGCGTGCCCCGACCCCGACGCGAGGA
28S_160	CGCTATGAACGCTTGGCCGCCACAAGCCAGTTATCCCTGTGGTAACTTTT
28S_161	ACCTCCTGCTTAAAACCCAAAAGGTCAGAAGGATCGTGAGGCCCCGCTTT
28S_162	TCTGTATTCGTACTGAAAATCAAGATCAAGCGAGCTTTTGCCCTTCTGCT
28S_163	GGAGGTTTCTGTCCTCCCTGAGCTCGCCTTAGGACACCTGCGTTACCGTT
28S_168	GCCGGGCGCCGGGGGCCTCCCACTTATTCTACACCTCTCATGTCTCTTCA
28S_169	CCAGACTAGAGTCAAGCTCAACAGGGTCTTCTTTCCCCGCTGATTCCGCC
12S_8	GTGACGGGCGGTGTGTGCGTACTTCATTGCTCAATTCAATTAAGCTCTCT
12S_9	TAATTTACTACTAAATCCTCCTTAGTCCTTTAGTTTCATAAAGGGTATA
28S_282	CCGGCGCGCCCCCGCGGGGGAGACCCCCCTCGCGGGGGATTCCCCGCGGG
28S_218	GGACCCGACGGCGCGACGACGCCCGGGGCGCACTGGGGACAGTCCGCCCC
28S_285	CCTCCCGAGGGAGGACGCGGGGCCGGGGGGCGGAGACGGGGGAGGAGGAG
28S_219	CCACCGGGCCCCGAGAGAGGCGACGGA
12S_6	ATTATTCCAAGCACACTTTCCAGTATGCTTACCTTGTTACGACTTATCTC
12S_7	ATAAACGGATGTCTAGAAATTAATTATGTTAAGTTTAATTTAATTTGA
28S_270	CCCCCCGGGTGCCCGGGCCCCCCTCGCGGGGGACCGTGCCCC
28S_271	CCGGGGCCCCGCGGCGGGCCGCCGCCGGCCCCTGCCGCCCCGACCCTTCT
12S_29	GTGACGGGCGGTGTGTACGCGCTTCAGGGCCCTGTTCAACTAAGCACTCT
12S_28	ATATAAATGCGTAGGGGTTTTAGTTAAATGTCCTTTGAAGTATACTTGA
28S_274	GGGGTGGGGCGGGGGAGGGCCGCGAGGGGGGTGCCCCGGGCGTGGGGG
28S_275	CGGGGGCGGGGAGCGGGGCGTGGGCGGGAGGAGGGGAGGAGGCGTGGGGG
28S_276	GCGGGGGAAGGACCCCACACCCCCGCCGCCGCCGCCGCCGCCGCCCTCCG
28S_277	CACCACACGCGCGCGCGCGCGCGCCGCCCCCGCCGCTCCCGTCCACTCTC
12S_23	ATAAATTTGTTAGTGAAATTATGTATATATGAATGCCAATCTAATTTGA
12S_22	GTAAATGTTTAAGGGATTTTACACCGGTCTATGGAGGTTTGCATGTGTAA
12S_21	CAAGGTGTCTTAAGCTATTTTAATGTGCTTGATACCCTCTCCTTAAAT
16S_51	CCTCTTCACTGAAAGGTCAATTTCACTGATTAAAGATAAGAGACAGTTGG
16S_56	TAACAGAGAAGTTATAGGTGGATTATTTATAGTGTGATTATTGCCTATAG
16S_57	TTAACTAACAATGGTTATCCGAGTTGTTATACGCGTATGCCTGGAGAA
12S_25	CTTAGCTATCGTGCATTATATAAATGATTAGAATTACTTTCGTTATTGGG
12S_24	GTTCTCTGGGAAAAGAAAATGTAGCCCATTTCTTTCCGCTTCATTGGCTA
28S_272	CGCCGCCGCCCCCACGCGGCGCTCCCCCGGGGAGGGGGGAGGACGGG
18S_109	TAATGATCCTTCCGCAGGTTCACCTACGGAAACCTTGTTACGACTTTTA
28S_288	AGGAGGAGGAGGGGCGGCGGGGGAAGGG
16S_108	GTAAATGGTTTGGCTAAGGTTGTCTGGTAGTAAGGTGGAGTGGGTTTG
28S_151	GCGGCCCCCTTTCCGGCCGCACCCCGTTTCCCAAGACGAACGGCTCTCCG
28S_150	AATGGTTTAGCGCCAGGTTCCACACGAACGTGCGTTCAACGTGACGGGCG
28S_153	ACGCGGGGACCCCGCCGAGCGGGGACGGACGGGGACCCGGCTAT
28S_152	GACCCCGGTCCCGACGCCCGGCGGGGGGAGACCCCGCGCCGCCGCGGG
28S_155	CTTAGAGGCGTTCAGTCATAATCCCACAGATGGTAGCTTCGCCCCATTGG
28S_154	GCCAACCGAGGCTCCTTCGGCGCTGCCGTATCGTTCCGCCTGGGCGGGAT
28S_157	GATTACCATGGCAACAACACATCATCAGTAGGGTAAAACTAACCTGTCTC
28S_156	CAGCCAAGCACATACACCAAATGTCTGAACCTGCGGTTCCTCTCGTACTG
5.8S_5	CTGCGTTCTTCATCGACGCACGAGCCGAGTGATCCACCGCTAAGAGTCG
5.8S_4	TCGAAGTGTCGATGATCAATGTGTCCTGCAATTCACATTAATTCTCGCAG
5.8S_3	AGCGACGCTCAGACAGGCGTAGCCCCGGGAGGAACCCGGGGCCGCAAG
28S_273	GGGGAGAGAGAGAGAGAGAGGGCGCGGGGCGGGGAGGGAGCGAGCGGCG
16S_49	TTTCAAACTTATACTATAGTTTTTGGGCCATTAGGTTTAATAAATTAA
16S_48	TAGGTTATAATCATTCGGAGGATTTTTTATTCTCCGAGGTCACCCCAACC
28S_249	GCGCGCCCCCCCGCACCCGCCCCGTCCCCCCCGCGGACGGGGAAGAAGGG
28S_248	CTCCGGCCCGCGCGGGGTTGGACCCGCCGCCCCTGGGCCGCG
16S_41	AACCTTCTCTAGGTTAGAGGGTGTACGTATATATTTTATTTAGAT
28S_244	GGGGCGCACCCGGCGGGGGAACCGCCGCGCGGAGGAGAACCCCGAACCCCG
16S_43	TTCGTACTGGGAGAAATCGTAAATAGATAGAAACCGACCTGGATTGCTC
16S_42	TCATAAATTAAGTTGAGAGCGCTTATTTGTAAGGTGGCTCTATTTCTCTT
16S_45	CTACACCATTGGGATGTCCTGATCCAACATCGAGGTCGTAAACCCTAATT
16S_44	TGAACTCAGATCACGTAGGACTTTAATCGTTGAACAAACGAACCATTAAT
16S_47	TCAAAATATATCTGGGTCAATAAGATATGTTGATTTTACTTTGACTTGT
16S_46	TATGAACTCTTAAATAGGATTGCGCTGTTATCCCTAGGGTAACTTGGTCC
28S_245	CCCGGGAACCCCCGACCCCGCGGAGGGG
18S_118	ATCGGAATTAACCAGACAAATCGCTCCACCAACTAAGAACGGCCATGCAC
18S_119	CCCACGGAATCGAGAAAGAGCTATCAATCTGTCAATCCTGTCCGTGTCCG
18S_112	GGGCGGTGTGTACAAAGGGCAGGGACTTAATCAACGCAAGCTTATGACCC
18S_113	TACTGGGAATTCCTCGTTCATGGGGAATAATTGCAATCCCCGATCCCCAT
18S_110	TCTAGATAGTCAAGTTCGACCGTCTTCTCAGCGCTCCGCCAGGGCCGTGG
18S_111	CCCCGGCGGGGCCGATCCGAGGGCCTCACTAAACCATCCAATCGGTAGTA
18S_116	TATTGCTCAATCTCGGGTGGCTGAACGCCACTTGTCCCTCTAAGAAGTTG
18S_117	CGCCGACCGCTCGGGGGTCGCGTAACTAGTTAGCATGCCAGAGTCTCGT
18S_114	ATGGGGTTCAACGGGTTACCCGCGCCTGCCGGCGTAGGGTAGGCACACGC
18S_115	CAGTCAGTGTAGCGCGCGTGCAGCCCCGGACATCTAAGGGCATCACAGA
28S_286	ACGGACGGACGGACGGGGCCCCCCGAGCCACCTTCCCCGCCGGGCCTTCC
28S_246	AGGGGGAGGACGAGGCCGGAGGAAAACCCCGCCGGGCGACCCGCCGGGCTC
28S_148	GAAAGCCCGCAGAGACAAACCCTTGTGTCGAGGGCTGACTTTCAATAGAT
28S_149	CGAGGGAGCTGCTCTGCTACGTACGAAACCCCGACCCAGAAGCAGGTCGT
28S_241	ACGAGGCGGGGACCCGCCGGACGGGGACGGACGGGGAGCCGGCTAT
28S_268	TAGGGCGGGGGGACGAACCGCCCCGCCCCGCCGCCCGCCGACCGCCGCCG
18S_146	GCAGTTTCACTGTACCGGCCGTGCGTACTTAGACATGCATGGCTTAATCT
28S_240	GACCCCGGTCCCGACGCCCGGCGGGGGGACCCGCCCCGCACCCGGGGG
16S_74	TGAACTAGTAAATTGAAGCTCCATAGGGTCTTCTCGTCTTATTGGGAGAT
16S_75	GCCGAGTTCCTTTTACTTTTTTTAATCTTTCCTTAAAGCACGCCTGTGT
16S_76	TAACGAGTTAGGGATAGGTAATTTTATTGTTGGGTTAGTACCTATGA
16S_77	TAATTGACAATGGTTATCCGGGTTGTCATACACTTGTGCTAGGAGAA
16S_70	AACCTGGGCTAGGTTTAATTTATTGTACATATATACTTTATTGAGAT
16S_71	TCATAAATTGGTTGGGAGCACTTATGGTAAGGAGGCTCCATTTCTCTT
16S_72	TCAATAATTGGGTCAATAAGATATTAGTATTACTTTGACTTGT
16S_73	TTTTTAGTTCATATTTATTTTGTTTTAGCCCATTAGGTTGTTTTTATA
28S_242	CCCGCCCGCGCGCGCGGACGCGTTCGGCGCCAGAAGCGAGAGCCCCT
16S_78	TTCTTGTTACTCATATTAACAGTATTTCATCTATGGATCTATAGATTAG
16S_79	TTTGTGATATAGGAATTTATTGAGGTTTGTGGAATTAGTGTGTGTAAGTA
28S_258	TTCGGCGAGCGCTGCTGCCGGGGGGCTGTAACACTCGGGGCGGGGTG
16S_95	GCACGGTTAGGGTACCGCGGCCGTTAAACATGTGTCACTGGGCAGGCGGT
28S_208	AGACCTCTAATCATTCGCTTTACCGGATAAAACTGCGTACGTCGGGAG
28S_252	CCGGCCGAAGCCGACGCCGCCCGGCCCCCG
28S_253	AGACCTCTAATCATTCGCTTTACCGGATAAAACTGCGGGTTGTCGAGCG
28S_250	GGAGGGGACCACGGCGACGACGCGGGGGACGGCGGGGCCCCGCGGGGAG
28S_251	CGACGCCGCGGGGGGAGCCCCGGGGGTGGACGGGCGGCGG
28S_256	CGACCGCCCCCCTTTCCGCCACCCCACGGGGAGGGGCGGG
28S_257	AGAGGCCGGGGGGAGAGCGCGGCGACGGGTATCCGGCTCCCTCGGCCC
28S_254	CCCCCCCACCCCGAGAAGGGGAGGGAGAGCGCGTGACGACGGCCC
28S_255	CCGGGCCCCCGGACCCCCGAGAGGGACGACGGAGGCGAC
28S_247	TCCCCCCCGGGTGTCCGGGCCCCCCCCCACCGGGGGCCCGCGGGTTCC
12S_40	GTGATTTAGAGGGTGAACTCACTGGAACGGGGATGCTTGCATGTGTAA
28S_260	GCCCCCACCACACCCCGCGCCCGCCGCCGGAGCGCCCGCCGACACCCCCC
18S_141	GAACCATAACTGATTTAATGAGCCATTCGCAGTTTCACTGTACCGGCCGT
18S_140	ATTAGCTCTAGAATTACCACAGTTATCCAAGTAGGAGAGGAGCGAGCGAC
18S_143	AGGGAGCTCACCGGGTTGGTTTTGATCTGATAAATGCACGCATCCCCCCC
18S_142	CTCAGACATGCATGGCTTAATCTTTGAGACAAGCATATGCTACTGGCAG
18S_145	AAGTAGGAGAGGAGCGAGCGACCAAAGGAACCATAACTGATTTAATGAGC
16S_58	ATTCTTGTTACTCATACTAACAGTGTTGCATCTATAAAGTTATAGATTAA
18S_147	ACAAGCATATGCTACCTGGCAGGATCAACCAGGT
18S_144	AAGGGGGGTCAGCGCCCGTCGGCATGTATTAGCTCTAGAATTACCACAGT
16S_63	GCAAGTTTAAAATTGAACTTAAATTCATTTTTTGGGTAACCAGCTATCAC
16S_62	TGTCCCTCTTTTGGCTATAATCTAAACTTACTTTTTGATTTTGTTGTTT
16S_61	AAGCTGTTTTGTTAATTATTCACTATTAAAGGTTTTTTCCGTTCCAGA
16S_59	TTTTAAGTTTAGGAAGTTGGTGTAAATTATGGAATTAATTGAAAT
16S_67	GTTTAATCTTTGCTTGTTCTTACTTTTAATTAGTCTTTCATCTTTCCCTT
16S_66	TGTAATTCTTTTAGTTAGAAGTTTTCTAGTTAGTTCATTATGCAAAAGGT
16S_65	GAGTTGATTCATAAAATTGTTTTTAGGTAGCTCGTTTGGTTTCGGGGTTT
16S_64	TCGTTAGGCTTTTCACCTCTACCTAAAAATCTTCTCACTATTTTGCCACA
16S_69	ATAAATGTTTTGATTTATATAATAGTATAATTATATTTGTGTAGGGCTA
16S_68	ACTAGTTCTATAGCTCCTAGATGTACGAATTTCTTTCTCCAATACTTTTA
28S_267	CGCCGCCGCGCGCCGAGGAGGAGGGGGGAACGGGGGGCGGACGGGGCCGG
28S_278	CCCACCTCGGCCGGCGAGCGCGCCGGCCTTCACCTTCATTGCGCCACG
28S_204	CCACCGTCCTGCTGTCTATATCAACCAACACCTTTTCTGGGGTCTGATGA
16S_52	CGTTTAGCCGTTCATGCTAGTCCCTAATTAAGGAACAAGTGATTATGCTA
16S_60	GTTGAGCTTGAACGCTTTCTTTATTGGTGGCTGCTTTTAGGCCTACAATG
28S_229	GCGCCGGACGCGGGGAGGAAGAGGGGAACGA
16S_53	GCACGGTCAGGATACCGCGGCCGTTAAACTTTAGTCACTGGGCAGGCAGT
28S_227	GGTCGCCGGCCGGGGGCGGTCCCCCGCCGACCCCACCCCCGGCCCCGCC
28S_226	GTCCCGGAGCCGGTCGCGGCGCACCGCCACGGTGGAAGTGCGCCCGGCGG
28S_225	CCCCCCGAGCCACCTTCCCCACCGGGCCTTCCCGGCCGTCCCGGAGCCGGT
28S_224	GCGCGCCCTGAGACGCGCCGCCCCCCCCGAGCCACCTTCCCCACCGGGCCT
28S_223	TTCGGCGAAAGCGCGGCCGGAGGGCTGTAACACTCGGGGTGAGGTG
16S_50	TAAGTTATATAATTTAAGCTCCATAGGGTCTTCTCGTCTTATTATTATAT
28S_221	CCCCCACGCCCGCCCGGGAGGCGGACGGGGGGAGAGGGAGAGCGCGGCGAC
28S_220	GTGGGAGAGCGGTCGCGCCGTGGGAGGGGCGGCCCGGCCCC
28S_281	GTGGGAGAGCGGTCGCGCCGTGGGAGGGGTGGCCCGGCCCCCCCACGAGG
28S_280	CCGACCCGCGCGCGGCACCCCCCCCGTCGCCGGGGCGGGGGCGCGGGGAG
28S_283	GCGCCGGGAGGGGGGAGAGCGCGGCGACGGGTCTCGCTCCCTCGGCCC
12S_20	TTTCGTTTATTGCTTAATATTTATCACTGCTGAGTCCCGTGGGGGTGTGG
5S_1	AAAGCCTACAGCACCCGGTATTCCCAGGCGGTCTCCCATCCAAGTACTAA
28S_279	GTCCCCCTCTTCGGGGGACGCGCGCGTGGCCCCGAGAGAACCT
28S_287	CCACCCCCGCACCCGCCGGAGCCCGCCCCCTC
5S_2	CCCGACCCTGCTTAGCTTCCGAGATCAGACGAGATCGGGCGCGTTCAGGG
28S_266	GGGGCGGACCCGGCGGGGGGGACCGGCCCGCGGCCCCTCCGCCGCCTGCC
12S_27	GTTCGTCCAAGTGCACTTTCCAGTACACTTACCATGTTACGACTTGTCTC
12S_26	CAAGGCGTCTTGAGCTATATTATGTGCTTGATGCCCTCTCCTTAAGT
16S_54	TAATACTTGTAATGCTAGAGGTGATGTTTTTGGTAAACAGGCGGGGTTCT
16S_98	TTTCATGTTACTTATACTAACATTAGTTCTTCTATAGGGTGATAGATTGG
16S_99	TTGGGTGTGAGGAGTTCAGTTATATGTTTGGGATTTTTTAGGTAG
16S_96	TGACAGTGAGGGTAATAATGACTTGTTGGTTGATTGTAGATATTGG
16S_97	TAATTGTCAGTTCAGTGTTTTAATCTGACGCAGGCTTATGCGGAGGAGA
16S_94	CGTGGAGCCATTCATACAGGTCCCTATTTAAGGAACAAGTGATTATGCTA
16S_55	GCCGAGTTCCTTTTATCTTTTTGGATCTTTCCTTTAGGCATTCCGGTGT
16S_92	TGCATTAATAAATTAAAGCTCCATAGGGTCTTCTCGTCTTGCTGTGTTAT
16S_93	CCTCTTCACGGGCAGGTCAATTTCACTGGTTAAAAGTAAGAGACAGCTGA
16S_90	TTAGCATGTACTGCTCGGAGGTTGGGTTCTGCTCCGAGGTCGCCCCAACC
16S_91	TTTTTAATGCAGGTTTGGTAGTTTAGGACCTGTGGGTTTGTTAGGTA
28S_159	AATTCTGCTTCACAATGATAGGAAGAGCCGACATCGAAGGATCAAAAAGC
28S_243	ACCGGCGGCCCGCGAGGCCGGCGGACCCCGCCCCGACCCCTCGCGGGGA
28S_238	GCTCTTCCCTGTTCACTCGCCGTTACTGAGGGAATCCTGGTTAGTTTCTT
28S_239	CCGCTGACTAATATGCTTAAATTCAGCGGGTCGCCACGTCTGATCTGAGG
28S_234	CTTAGATGGAGTTTACCACCCGCTTTGGGCTGCATTCCCAAGCAACCCGA
28S_235	GGAAGACCCGAGCCCGGCGCGCCGGGGCCGCTACCGGCCTCACACCGTC
28S_236	GCTGGGCCTCGATCAGAAGGACTTGGGCCCCCCACGAGCGGCGCCGGGGA
28S_237	TCTTCCGTACGCCACATTTCCCACGCCGCGACGCGCGGCGGGGATTCGGC
28S_230	GGGTGGAGGGGTCGGGAGGAACGGGGAGCGGGAAAGATCCGCCGGGACCA
28S_231	CACGGCCGGACGCGCGCCGCCGGGTTGAATCCTCCGGGCGGACTGCGCGG
28S_232	ACCCGTTTACCTCTTAACGGTTTCACGCCCTCTTGAACTCTCTCTTCAAA
28S_233	TTTCAACTTTCCCTTACGGTACTTGTTGACTATCGGTCTCGTGCCGGTAT
28S_284	GCCGCCGCCGCCGCCGCCGCCACCGCCGCCGCCGCCGCCGCCCCGACCCG
28S_158	GGTCTAAACCCAGCTCACGTTCCCTATTAGTGGGTGAACAATCCAACGCT
28S_261	GGAGGAGCGGGGACGGCGACGGCGGGACGCGGGGAGGGGGGAGAGAGA
16S_107	ACTATATCTATTGCGCCAGGTTTCAATTTCTATCGCCTATACTTTA
16S_106	GGTTAGTCCTTGCTATATTATGCTTGGTTATAATTTTTCATCTTTCCCTT
16S_105	TTTGGCTCTCCTTGCAAAGTTATTTCTAGTTAATTCATTATGCAGAAGGT
16S_104	GGGTGTGCTCTTTTAGCTGTTCTTAGGTAGCTCGTCTGGTTTCGGGGGTC
16S_89	TCAAGTTATTGGATCAATTGAGTATAGTAGTTCGCTTTGACTGGTG
16S_88	TTCGTACAGGGAGGAATTTGAANGTAGATAGAAACCGACCTGGATTACTC
16S_101	TGTTCCTCTTTGGACTAACAGTTAAATTTACAAGGGGATTTAGAGGGTTC
16S_100	TTAAATTTTTTACTCTCTCTACAAGGTTTTTTCCTAGTGTCCAA
16S_85	TTAAATGTTTTAGTTTATGTGGGGGGTTTAGTTATGTTGGTTGGTTGTA
16S_84	ACTTTCTCTATAGCTCCTGGTAAGTAAATTTCTTTCTCCAATACTTTT
16S_87	TCATTTACGGGGGAAGGCGCTTTGTGAAGTAGGCCTTATTTCTCTT
16S_86	AAACCCTGTTCTTGGGTGGGTGTGGGTATAATACTAAGTTGAGAT
16S_81	TGTCCCTCTTTTGGCTATATTTTAAGTTTACATTTTGATTTGTTGTTC
16S_80	GTGATTGTAGTTGTTTATTCACTATTTAAGGTTTTTTCCTTTTCCTAA
16S_83	TTAAATTCTTTTTGTTAAGGATTTTCTAGTTAATTCATTATGCAAAAGGT
16S_82	GTAAGCTTAAAGTTGAACTGAAATTCTTTTTTGGGCAACCAGCTATCAC
12S_12	TTTGCTGAAGATGGCGGTATATAGGCTGAATTAGCAAGAGATGGTGAGGT
12S_13	GGGGTTTATCGATTATAGAACAGGCTCCTCTAGATGGATATAAAGTACCG
12S_10	GTTCTTTTATAAGAAAATGTAGCCCATTTCTTCCCATTTCATTGGCTA
12S_11	TGACCTAACGTTTTTATGTTTGATTCTTTTGCTTACTTTAATACCTTTT
12S_16	CTTAGCTGTCGTGTATTATAAATGACTAGAATTACTTTCGTTATTGAG
12S_17	GTCCTAACAATGAATTTTCACATATAAGTTGGATTTTAATTCTATTTATT
12S_14	TCCTTTGAGTTTTAAGCTATGGCTAGTAGTTCTCTGGCAAATAGTTTTGT
12S_15	TTAATTATTTAGGTTTATGGCTAAGCATAGTGGGGTATCTAATCCCAGTT
12S_18	ATAGTTGACACGTTTTACGCCGAAGATAATTAGTTTGGGTTAATCGT
12S_19	CGCGGTGGCTGGCACGAAATTTACCAACCCTAAGAGGTATAACTTAGT
28S_209	CGAGAGCGCCAGCTATCCTGAGGGAAACTTCGGAGGGAACCAGCTA
28S_182	CTCCGGAACCCCCGCGGGGTTGGACCCGCCGCCCCGGAGCCCG
28S_183	GCGCGCCGACCCCCGACCCGCCCCCCGACGGGAAGAAGGA
28S_201	ACGCGCACCCGCGGCCGCTCCCGTCCCGTTCCGTTCC
28S_200	ACGGGCCCCCGCCACGCACCCCCGACCCCGA
28S_203	GTTGATTCGGCAGGTGAGTTGTTACACACTCCTTAGCGGATTCCGACTTC
28S_202	CGGCGACGGCCGGGTATGGGCCCGACGCTCCAGCGCCATCCATTTTCAG
28S_205	GGCATCGGGCGCCTTAACCCGGCGTTCGGTTCATCCCGCAGCGCCAGTTC
28S_180	TGAGGCGATCCACGGGAAGGGCCCGGCTCGCGTCCAGAGTCGCCGCCGCC
28S_207	CCGGGCTTCTTACCCATTTAAAGTTTGAGAATAGGTTGAGATCGTTTCGG
28S_206	ACCAAAAGTGGCCCACTAGGCACTCGCATTCCACGCCCGGCTCCACGCCA
28S_181	CCCCCCGAGTGTCCGGGCCCCCCGCCCCACCGGGGACCGCTGGTTCC
28S_186	GCGGCGCCTCGTCCAGCCGCGGCGCGCGCCCAGCCCCGCTTCGCGCCCC
28S_187	GACCGACCCAGCCCTTAGAGCCAATCCTTATCCCGAAGTTACGGATCCGG
28S_269	CCGCTCCCCGCCCCCAGCGGACGCGCGCGCGACGAGACGTGGGGTGGGGG
28S_184	GAAGAGAGGTGGCGACGACGCGGGGGACGACGGGGCCCCGCGGGGAAG
28S_185	AGGGCGGGCCCGGGCGGAAAGGACGGGGGGTCTCCCCGGACGTGGGAGA
28S_216	GACGGGTCGGGTGGGTAGCCGACATCGCCGCCGACCCCGTGCGCTCGGCT
28S_217	GGGAGACGCGTGACCGACGGTCCCCCCGGGACCCGACGGCGCGACGACGCC
28S_214	CCCACCTCGGGCCCCCGGGCGGGGCCCTTCACCTTCATTGCGCCACG
28S_215	TTTCGGACGAGCCCCTGACTCGCGCACGCGTTAGACTCCTTGGTCCGTGT
28S_199	CGACGCCGCGGGGGCGAACCCGGCGCGCGGAGGGGAGGCGG
28S_198	CAAGGCTCACCGCAGCGGCCCTCCTACTCGTCGCGGCGTAGGCTCCGCGG
28S_210	TGGTTCGATTAGTCTTTCGCCCCTATACCCAGGTCGGACGACCGATTTGC
28S_211	AGGACCGCTACGGACCTCCACCAGAGTTTCCTCTGGCTTCGCCCTGCCCA
28S_195	CGGAACGGCACTCGCCCATCTCTCAGGACCGACTGACCCATGTTCAACTG
28S_194	GAACCCGACTCCCTTTCGATCGGCCGAGGGCAACGGAGGCCATCGCCCGT
28S_197	CTACCACCAAGATCTGCACCTGCGGCGGCTCCACCCGGGCCCGCGCCCTA
28S_196	CACATGGAACCCTTCTCCACTTCGGCCTTCAAAGTTCTCGTTTGAATATT
28S_191	GCACGGGCCCCTCTCTCGGGGCGAACCCATTCCAGGGCGCCCTGCCCTTC
28S_190	TTCAAGGGCCAGCGAGAGCTCACCGGACGCCGCCGGAACCGCGACGCTTT
28S_193	ACCGCACTGGCCTCGCGGCGCCCATCTCCGCCACTCCGGATTCGGG
28S_192	GAAAAGAGAACTCTCCCCGAGGCCTCCCGCCGGCTTCTCCGGGATCGGTC
18S_123	CATCGCCGGTCGGCATCGTTTATGGTCGGAACTACGACGGTATCTGATCG
18S_122	CAAAGACTTTGGTTTCCCGGAAGCTGCCCGGCGGGTCATGGGAATAACGC
18S_121	CCCTTCCGTCAATTCCTTTAAGTTTCAGCTTTGCAACCATACTCCCCCCG
18S_120	GGTGAGGTTTCCCGTGTTGAGTCAAATTAAGCCGCAGGCTCCACTCCTGG
18S_127	ACCGCGGTCCTATTCCATTATTCCTAGCTGCGGTATCCAGGCGGCTCGGG
18S_126	GCCCCCGGCCGTCCCTCTTAATCATGGCCTCAGTTCCGAAAACCAACAAA
18S_125	TCTGGTCCGTCTTGCGCCGGTCCAAGAATTTCACCTCTAGCGGCGCAATA
18S_124	GAACCTCCGACTTTCGTTCTTGATTAATGAAAACATTCTTGGCAAATGCT
18S_129	CTAAGAGCATCGAGGGGGCGCCGAGAGGCAAGGGGCGGGGACGGGCGGT
18S_128	TTTGAACACTCTAATTTTTTCAAAGTAAACGCTTCGGGCCCCGCGGGACA
28S_177	GCGCGGGACACGCCCGCCCGCCCCCGCCACGCACCTCGGGAGAGGC
28S_176	GGGGCGGACCCGGCGGGGGAACACCGACGCGGAGGTTCCCCCCACACGCGC
28S_175	TCGGCTGCTAGGCGCCGGCCGAGGCGGGGGCGCCGCGCGGAAAACCGCGG
28S_174	CGATGCTTTGTTTTAATTAAACAGTCGGATTCCCCTGGTCCGCACCAGTT
28S_173	CATTCAGAGCACTGGGCAGAAATCACATCGCGTCAACACCCGCCGCGGGC
28S_172	GAGTCATAGTTACTCCCGCCGTTTACCCGCGCTTCATTGAATTTCTTCAC
28S_171	TCATCCATTCATGCGCGTCACTAATTAGATGACGAGGCATTTGGCTACCT
28S_170	CGTTCCCTTGGCTGTGGTTTCGCTGGATAGTAGGTAGGGACAGTGGGAAT
28S_228	GCCACCACCACACCACCCCCCGCGCCCGCCGC
28S_222	GGAGAGGGAGAGCGCGGCGACGGGTATCTGGCTTCCTCGGCCC
28S_179	CCGCGCCGGCACCCGCCGGGCTCCCCGGGAGCGGCCGCGACGCCCGCC
28S_178	GGGGGTGGAGCGAGGCCCCGCGGGGAG
28S_259	GCGCCCACGGGTGACGCCGCCCCCCCCGAGCCACCTTCCCCGCCGGGCCTT
18S_139	TGATAAATGCACGCATCCCCCCCGCGAAGGGGGTCAGCGCCCGTCGG
28S_212	AGTTCACCATCTTTCGGGTCCTAACGCGTACGCTCGTGCTCCACCTCCCC
28S_213	GGCGGGCGAGACGGGCCGGTGGTGCGCCCTCGGCGGACTGGAGAGGCCTC
28S_263	GACCCCGGTCCCGGCGCGCGGCGGGGCACGCGCCCTCCCGCGCGCGCGGG
28S_262	GCGGCCGCCTCTCCGGCCGCGCCCCGTTTCCCAGGACGAAGGGCACTCCG
28S_188	CGACTTCCCTTACCTACATTGTTCCAACATGCCAGAGGCTGTTCACCTTG
28S_189	CTGCTGCGGATATGGGTACGGCCCGGCGCGAGATTTACACCCTCTCCCCC
12S_38	TTTCGTTTATTGCTAAAGGTTAATCACTGCTGTTTCCCGTGGGGGTGTGG
12S_39	CTAAGCGTTTTGAGCTGCATTGCTGCGTGCTTGATGCTTGTTCCTTTTGA
28S_265	CCCGGCCGGCGCGCGGCCGGGCGCTTGGCGCCAGAAGCGAGAGCCCCT
28S_264	TGGAGGGGGGGGGCGGCCCGCCGGCGGGGACAGGCGGGGGACCGGCTAT
12S_34	CTTAGCTATTGTGTGTTCAGATATGTTAAAGCCACTTTCGTAGTCTAT
12S_35	GTCAACTGGAGTTTTTTACAACTCAGGTGAGTTTTAGCTTTATTGGGG
12S_36	GTGATCTAAAACACTCTTTACGCCGGCTTCTATTGACTTGGGTTAATCGT
12S_37	CGCGGTGGCTGGCACGAAATTGACCAACCCTGGGGTTAGTATAGCTTAGT
12S_30	TAGTTTACTGCTAAATCCACCTTCGACCCTTAAGTTTCATAAGGGCTATC
12S_31	TTTCTGGGGTAGAAAATGTAGCCCATTTCTTGCCACCTCATGGGCTA
12S_32	TGACCTAACGTCTTTACGTGGGTACTTGCGCTTACTTTGTAGCCTTCAT
12S_33	TCCTTTGAGTTTTAAGCTGTGGCTCGTAGTGTTCTGGCGAGCAGTTTTG
18S_130	CGCCTCGCGGCGGACCGCCCGCCCGCTCCCAAGATCCAACTACGAGCTTT
18S_131	TGCAGCAACTTTAATATACGCTATTGGAGCTGGAATTACCGCGGCTGCTG
18S_132	AGACTTGCCCTCCAATGGATCCTCGTTAAAGGATTTAAAGTGGACTCATT
18S_133	TACAGGGCCTCGAAAGAGTCCTGTATTGTTATTTTTCGTCACTACCTCCC
18S_134	CGGGAGTGGGTAATTTGCGCGCCTGCTGCCTTCCTTGGATGTGGTAGCCG
18S_135	CAGGCTCCCTCTCCGGAATCGAACCCTGATTCCCCGTCACCCGTGGTCAC
18S_136	TAGGCACGGCGACTACCATCGAAAGTTGATAGGGCAGACGTTCGAATGGG
18S_137	GCCGCCACGGGGGGCGTGCGATCGGCCCGAGGTTATCTAGAGTCACCAAA
18S_138	CGGCGCCCGCCCCCCGGCCGGGGCCGGAGAGGGGCTGACCGGGTTGGTTT
16S_103	TCGGTAGGTTTGTCGCCTCTACCTATAAATCTTCCCACTATTTTGCTACA
16S_102	GCAAATTTAAAGTTGAACTAAGATTCTATCTTGGACAACCAGCTATCAC
